# Supplementary material for: Meiofauna Biodiversity and Community Structures in the Barents Sea and Nansen Basin Are Influenced by Benthic Spatiotemporal Heterogeneity
Source: Ecol Evol. 2026 Mar 11;16(3):e72777. doi: 10.1002/ece3.72777 (PMC13093757; doi:10.1002/ece3.72777)
Supplement: Supplementary file 1 — Table S1: Abundances of higher meiobenthic taxa in the Barents Sea. [file ECE3-16-e72777-s001.xlsx]

## Sheet: Sheet1
Supporting Table 1. Vikberg Wernström, J et al. 2025. Meiofauna biodiversity and community structures in the Barents Sea and Nansen Basin are influenced by benthic spatiotemporal heterogeneity.																							Comments
Sample metadata									Meiobenthos abundances (individuals/10cm2)
Campaign	Sample ID	Quarter	Station	Latitude	Longitude	Water depth (m)	Slice (cm)	Replicate	Nematoda	Annelida	Copepoda	Kinorhyncha	Ostracoda	Bivalvia	Cnidaria	Tardigrada	Acari	Peracarida	Echinodermata	Loricifera	Larvae	Nauplii
SSQ1	AeN Q1 P1 0-1 cm 63-500 µm 1/2	Q1	P1	76	31.2197	324.97	0-1	BC1	468.803	12.6476	195.616	48.0607	33.7268	2.52951	13.4907	0	7.58853	0	0	0	0	254.637
SSQ1	AeN Q1 P1 BC1 1-2 cm 63-500 µm 1/2	Q1	P1	76	31.2197	324.97	1-2	BC1	450.253	28.6678	24.4519	14.3339	2.52951	0.84317	2.52951	0	0	0	0	0	0	13.4907
SSQ1	AeN Q1 P4 BC1 0-1 cm 63-500 µm 1/2	Q1	P4	79.7712	33.6121	326.9	0-1	BC1	303.541	15.1771	75.8853	11.8044	24.4519	3.37268	6.74536	0	0	0	0	0	0	102.867
SSQ1	AeN Q1 P4 BC1 1-2 cm 63-500 µm 1/2	Q1	P4	79.7712	33.6121	326.9	1-2	BC1	279.933	5.90219	26.9815	34.57	1.68634	0.84317	0	0.84317	0	0	0	0	0	8.4317
SSQ1	AeN - Q1 P6 - R1 0-1cm 63-500 µm 1/2	Q1	P6	81.5467	30.8518	869.065	0-1	BC1	260.54	5.05902	31.1973	3.37268	48.9039	7.58853	11.8044	0	0	0	0	0	0	130.691
SSQ1	AeN Q1 P6 BC1 1-2 cm 63-500 µm 1/2	Q1	P6	81.5467	30.8518	869.065	1-2	BC1	227.656	1.68634	26.9815	1.68634	8.4317	0	0	0	0	0	0	0	0	37.0995
SSQ1	AeN - Q1 2021 P7 - R1 0-1cm 63-500µm 1/2	Q1	P7	81.7276	28.6712	2671.06	0-1	BC1	265.599	0	20.2361	5.05902	5.05902	0	0	0	0	0	0	0	0	13.4907
SSQ1	AeN - Q1 2021 P7 - BC1 1-2cm 63-500µm 1/2	Q1	P7	81.7276	28.6712	2671.06	1-2	BC1	105.396	0	3.37268	3.37268	0.84317	0	0	0	0	1.68634	0	0	0	5.05902
SSQ2	AeN Q2 P1 BC1 0-1cm 63-500 µm 1/2	Q2	P1	76.0004	31.2215	326.11	0-1	BC1	219.224	13.4907	205.734	16.8634	33.7268	2.52951	4.21585	0	5.05902	0	0	0	0	258.853
SSQ2	AeN Q2 P1 BC1 1-2 cm 63-500 µm 1/2	Q2	P1	76.0004	31.2215	326.11	1-2	BC1	308.6	11.8044	50.5902	25.2951	3.37268	1.68634	1.68634	0	0	0.84317	0	0	0	25.2951
SSQ2	AeN Q2 P4 BC1 0-1 cm 63-500 µm 1/2	Q2	P4	79.761	34.0042	326.84	0-1	BC1	107.083	8.4317	86.8465	5.90219	37.9427	3.37268	10.9612	1.68634	0.84317	0	0	0	2.52951	79.258
SSQ2	AeN Q2 P4 BC1 1-2 cm 63-500 µm 1/2	Q2	P4	79.761	34.0042	326.84	1-2	BC1	354.132	6.74536	52.2766	44.688	29.511	0	0.84317	0	0	0.84317	0	0	0	18.5497
SSQ2	AeN Q2 P6 BC1 0-1 cm 63-500 µm 1/2	Q2	P6	81.5609	30.8509	916.67	0-1	BC1	134.064	0.84317	45.5312	0	10.118	5.05902	0	0	0	0	0	0	0	86.8465
SSQ2	AeN Q2 P6 BC1 1-2 cm 63-500 µm 1/2	Q2	P6	81.5609	30.8509	916.67	1-2	BC1	313.659	2.52951	32.0405	1.68634	0	0.84317	0	0	0	0.84317	0	0	0	10.118
SSQ2	AeN - Q2 2021 P7 - BC1 0-1cm 63-500µm 1/2	Q2	P7	81.7903	30.9537	3065.57	0-1	BC1	175.379	8.4317	22.7656	7.58853	6.74536	0	0	0	0	0	0	0	0	33.7268
SSQ2	AeN Q2 P7 BC1 1-2 cm 63-500 µm 1/2	Q2	P7	81.7903	30.9537	3065.57	1-2	BC1	164.418	0.84317	3.37268	6.74536	0.84317	0	0	0	0	0	0	0	0	0.84317
SSQ3	AeN - 2019 Q3 P1 BC1 0-1 cm 63-500µm 1/2	Q3	P1	75.9997	31.2153	326.11	0-1	BC1	131.535	14.3339	127.319	19.3929	9.27487	2.52951	14.3339	0	0	0.84317	0	0	1.68634	63.2378
SSQ3	AeN Q3 P1 BC1 1-2 cm 63-500 µm 1/2	Q3	P1	75.9997	31.2153	326.11	1-2	BC1	247.892	18.5497	59.0219	19.3929	0.84317	1.68634	4.21585	0	3.37268	0	0	0	0	23.6088
SSQ3	AeN Q3 P4 R1 0-1 cm 63-500 µm 1/2	Q3	P4	79.7457	34.0169	333.83	0-1	BC1	114.671	5.05902	44.688	11.8044	17.7066	4.21585	7.58853	0	0	0	0	0	0	58.1788
SSQ3	AeN Q3 P4 BC1 1-2 cm 63-500 µm 1/2	Q3	P4	79.7457	34.0169	333.83	1-2	BC1	182.125	5.05902	37.9427	36.2563	3.37268	0	0	0	0.84317	0	0	0	0	6.74536
SSQ3	AeN - Q3 2019 P6 - BC1 0-1cm 63-500µm 1/2	Q3	P6	80.5021	34.0173	856.66	0-1	BC1	60.7083	0.84317	19.3929	21.0793	6.74536	0	0	0	0	0	0	0	0	36.2563
SSQ3	AeN Q3 P6 BC1 1-2 cm 63-500 µm 1/2	Q3	P6	80.5021	34.0173	856.66	1-2	BC1	135.75	3.37268	12.6476	0	0	0	0	0	0	0	0	0	0	3.37268
SSQ3	AeN - Q3 P7 - BC1 0-1cm 63-500µm 1/2	Q3	P7	81.7276	28.6712	2648.91	0-1	BC1	123.103	3.37268	14.3339	2.52951	0.84317	0	0	0	0	0	0	0	0	6.74536
SSQ3	AeN Q3 P7 BC1 1-2 cm 63-500 µm 1/2	Q3	P7	81.7276	28.6712	2648.91	1-2	BC1	195.616	0	5.90219	0	0	0	0	0	0	0.84317	0	0	0	2.52951
SSQ4	NA	Q4	P1	NA	NA	NA	0-1	BC1	242.459	13.1947	66.6164	16.4659	9.95243	NA	4.60997	NA	NA	NA	NA	NA	NA	44.2706	Statistically imputed values, please refer to Methods section.
SSQ4	NA	Q4	P1		NA	NA	1-2	BC1	242.459	13.1947	66.6164	16.4659	9.95243	NA	4.60997	NA	NA	NA	NA	NA	NA	44.2706	Statistically imputed values, please refer to Methods section.
SSQ4	AeN Q4 P4 BC1 0-1 cm 63-500 µm 1/2	Q4	P4	79.759	33.995	330	0-1	BC1	154.3	6.74536	57.3356	22.7656	13.4907	0.84317	4.21585	0	0.84317	0	0.84317	0	0.84317	37.9427
SSQ4	AeN Q4 P4 BC1 1-2 cm 63-500 µm 1/2	Q4	P4	79.759	33.995	330	1-2	BC1	242.833	5.90219	18.5497	6.74536	1.68634	0	0.84317	0	0	0.84317	0	0	0	5.90219
SSQ4	AeN Q4 P6 BC1 0-1 cm 63-500 µm 1/2	Q4	P6	81.5428	30.9424	848	0-1	BC1	283.305	3.37268	47.2175	0	17.7066	0.84317	3.37268	1.68634	0	0.84317	0	0	0	46.3744
SSQ4	AeN - Q4 P6 - BC1 1-2cm 63-500µm 1/2	Q4	P6	81.5428	30.9424	848	1-2	BC1	273.187	1.68634	27.8246	0.84317	2.52951	0	0	0	0	0	0	0	0	5.90219
SSQ4	NA	Q4	P7	NA	NA	NA	0-1	BC1	174.094	3.99127	32.4057	11.2166	9.75101	NA	1.6465	NA	NA	NA	NA	NA	NA	3.99127	Statistically imputed values, please refer to Methods section.
SSQ4	NA	Q4	P7	NA	NA	NA	1-2	BC1	174.094	3.99127	32.4057	11.2166	9.75101	NA	1.6465	NA	NA	NA	NA	NA	NA	3.99127	Statistically imputed values, please refer to Methods section.
SSQ1	AeN Q1 P1 BC2 0-1cm 63-500 µm 1/2	Q1	P1	76	31.2197	324.97	0-1	BC2	210.793	11.8044	129.005	25.2951	21.9224	5.90219	8.4317	0	3.37268	0	0	0	0	123.103
SSQ1	AeN Q1 P1 1-2cm BC2 63-500 µm 1/2	Q1	P1	76	31.2197	324.97	1-2	BC2	396.29	30.3541	17.7066	10.118	0.84317	1.68634	4.21585	0	0	0	0	0	0	1.68634
SSQ1	AeN Q1 P4 BC2 0-1cm 63-500 µm 1/2	Q1	P4	79.7712	33.6121	326.9	0-1	BC2	83.4739	2.52951	37.0995	11.8044	23.6088	9.27487	1.68634	0	0.84317	0	0	0	0	60.7083
SSQ1	AeN Q1 2021 P4 BC2 1-2cm 63-500 µm 1/2	Q1	P4	79.7712	33.6121	326.9	1-2	BC2	190.556	1.68634	53.1197	39.629	13.4907	0	0.84317	0	0.84317	0	0	0	0	8.4317
SSQ1	AeN P6 Q1 BC2 0-1 cm 63-500 µm 1/2	Q1	P6	81.5467	30.8518	869.065	0-1	BC2	47.2175	0.84317	24.4519	5.90219	3.37268	0	2.52951	0	0.84317	0.84317	0	0	0	29.511
SSQ1	AeN Q1 P6 BC2 1-2cm 63-500 µm 1/2	Q1	P6	81.5467	30.8518	869.065	1-2	BC2	145.868	0	16.0202	0.84317	1.68634	0	0	0	0	0	0	0	0	4.21585
SSQ1	AeN Q1 P7 BC2 0-1 cm 63-500 µm 1/2	Q1	P7	81.7276	28.6712	2671.06	0-1	BC2	246.206	1.68634	5.05902	4.21585	7.58853	0	0	0	0	0	0	0	0	8.4317
SSQ1	AeN Q1 P7 BC2 1-2 cm 63-500 µm 1/2	Q1	P7	81.7276	28.6712	2671.06	1-2	BC2	108.769	0	2.52951	2.52951	1.68634	0	0	0	0	0	0	0.84317	0	3.37268
SSQ2	AeN Q2 P1 BC2 0-1cm 63-500 µm 1/2	Q2	P1	76.0004	31.2215	326.11	0-1	BC2	75.0422	7.58853	67.4536	3.37268	9.27487	0	1.68634	0	1.68634	0	0	0	0	57.3356
SSQ2	AeN Q2 P1 BC2 1-2cm 63-500 µm 1/2	Q2	P1	76.0004	31.2215	326.11	1-2	BC2	90.2192	0.84317	19.3929	0.84317	1.68634	0.84317	1.68634	0	0	0	0	0	0	1.68634
SSQ2	AeN Q2 P4 BC2 0-1cm 63-500 µm 1/2	Q2	P4	79.761	34.0042	326.84	0-1	BC2	75.0422	10.118	56.4924	11.8044	34.57	4.21585	3.37268	0	0	0	0	0.84317	0	58.1788
SSQ2	AeN Q2 P4 BC2 1-2cm 63-500 µm 1/2	Q2	P4	79.761	34.0042	326.84	1-2	BC2	155.143	1.68634	21.0793	23.6088	11.8044	0	0.84317	0	0	0	0	0	0	3.37268
SSQ2	AeN Q2 P6 BC2 0-1cm R2 63-500 µm 1/2	Q2	P6	81.5609	30.8509	916.67	0-1	BC2	110.455	1.68634	22.7656	1.68634	21.9224	1.68634	0.84317	0	0	0	0	0	0	64.9241
SSQ2	AeN Q2 P6 BC2 1-2cm 63-500 µm 1/2	Q2	P6	81.5609	30.8509	916.67	1-2	BC2	226.813	3.37268	37.9427	12.6476	3.37268	0	0.84317	0	0	0.84317	0	0	0	14.3339
SSQ2	AeN P7 Q2 BC2 0-1 cm 63-500 µm 1/2	Q2	P7	81.7903	30.9537	3065.57	0-1	BC2	104.553	0	12.6476	5.05902	0.84317	0	0	0	0	0	0	0	0	7.58853
SSQ2	AeN Q2 P7 BC2 1-2 cm 63-500 µm 1/2	Q2	P7	81.7903	30.9537	3065.57	1-2	BC2	149.241	2.52951	7.58853	0.84317	0	0	0	0	0	0	0	0	0	0
SSQ3	AeN Q3 P1-R2 BC2 0-1 cm 63-500 µm 1/2	Q3	P1	75.9997	31.2153	326.11	0-1	BC2	315.346	9.27487	98.6509	25.2951	24.4519	12.6476	2.52951	0	4.21585	0	0	0	0	80.1012
SSQ3	AeN Q3 P1 BC2 1-2cm 63-500 µm 1/2	Q3	P1	75.9997	31.2153	326.11	1-2	BC2	136.594	16.8634	16.8634	15.1771	0.84317	0.84317	6.74536	0	0.84317	0	0	0	0	5.90219
SSQ3	AeN Q3 P4 BC2 0-1cm 63-500 µm 1/2	Q3	P4	79.7457	34.0169	333.83	0-1	BC2	101.18	7.58853	56.4924	26.1383	16.8634	1.68634	8.4317	0	0	0	0	0	0	52.2766
SSQ3	AeN Q3 P4 BC2 1-2 cm 63-500 µm 1/2	Q3	P4	79.7457	34.0169	333.83	1-2	BC2	123.946	6.74536	31.1973	21.0793	0.84317	0	0.84317	0	0	0	0	0	0	7.58853
SSQ3	AeN Q3 P6 BC2 0-1cm R2 63-500 µm 1/2	Q3	P6	80.5021	34.0173	856.66	0-1	BC2	231.029	4.21585	79.258	1.68634	23.6088	6.74536	4.21585	0	0.84317	0.84317	0.84317	0.84317	0	84.317
SSQ3	AeN Q3 P6 Q3 BC2 1-2cm 63-500 µm 1/2	Q3	P6	80.5021	34.0173	856.66	1-2	BC2	188.027	5.90219	21.0793	0	0	0	0	0	0	0	0	0.84317	0	0.84317
SSQ3	AeN BARENTS SEA Q3 P7 BC2 0-1 cm 63-500 µm 1/2	Q3	P7	81.7276	28.6712	2648.91	0-1	BC2	230.185	0	15.1771	0.84317	5.90219	0.84317	0	0	0	0	0	0	0	0.84317
SSQ3	AeN Q3 P7 BC2 1-2cm 63-500 µm 1/2	Q3	P7	81.7276	28.6712	2648.91	1-2	BC2	139.966	0	13.4907	2.52951	6.74536	0	0	0	0	0	0	0	0	6.74536
SSQ4	NA	Q4	P1	NA	NA	NA	0-1	BC2	242.459	13.1947	66.6164	16.4659	9.95243	NA	4.60997	NA	NA	NA	NA	NA	NA	44.2706	Statistically imputed values, please refer to Methods section.
SSQ4	NA	Q4	P1	NA	NA	NA	1-2	BC2	242.459	13.1947	66.6164	16.4659	9.95243	NA	4.60997	NA	NA	NA	NA	NA	NA	44.2706	Statistically imputed values, please refer to Methods section.
SSQ4	AeN Q4 P4 BC2 0-1cm 63-500 µm 1/2	Q4	P4	79.759	33.995	330	0-1	BC2	173.693	16.0202	80.1012	16.8634	23.6088	3.37268	15.1771	1.68634	0	0	1.68634	0	0	102.024
SSQ4	AeN Q4 P4 BC2 1-2 cm 63-500 µm 1/2	Q4	P4	79.759	33.995	330	1-2	BC2	196.459	10.118	34.57	21.0793	4.21585	0	0.84317	0	1.68634	0	0	0	0	14.3339
SSQ4	AeN Q4 P6 BC2 0-1cm R2 63-500 µm 1/2	Q4	P6	81.5428	30.9424	848	0-1	BC2	98.6509	1.68634	37.0995	1.68634	9.27487	0	8.4317	0	0	0	0	0	0	45.5312
SSQ4	AeN Q4 P6 BC2 1-2 cm 63-500 µm 1/2	Q4	P6	81.5428	30.9424	848	1-2	BC2	134.907	0.84317	35.4132	0	6.74536	1.68634	5.90219	0	0	0	0	0	0	31.1973
SSQ4	NA	Q4	P7	NA	NA	NA	0-1	BC2	174.094	3.99127	32.4057	11.2166	9.75101	NA	1.6465	NA	NA	NA	NA	NA	NA	3.99127	Statistically imputed values, please refer to Methods section.
SSQ4	NA	Q4	P7	NA	NA	NA	1-2	BC2	174.094	3.99127	32.4057	11.2166	9.75101	NA	1.6465	NA	NA	NA	NA	NA	NA	3.99127	Statistically imputed values, please refer to Methods section.
